# Supplementary material for: CALB2 mediates tumor progression and immune escape in colorectal cancer by shaping an inhibitory immune microenvironment
Source: Front Immunol. 2026 Apr 15;17:1791363. doi: 10.3389/fimmu.2026.1791363 (PMC13124944; doi:10.3389/fimmu.2026.1791363)
Supplement: Supplementary file 2 [file Table1.xlsx]

## Sheet: Sheet1
	primer
name	primer F	primer R
GAPDH	GAAGGTGAAGGTCGGAGTC	GAAGATGGTGATGGGATTTC
CALB2	CAGACCTGCGATGAGATCCT	GTCATCTTGGGGTCCAGTGT
Snail1	TCGGAAGCCTAACTACAGCGA	AGATGAGCATTGGCAGCGAG
Slug	CGAACTGGACACACATACAGTG	CTGAGGATCTCTGGTTGTGGT
Twist1	GTCCGCAGTCTTACGAGGAG	GCTTGAGGGTCTGAATCTTGCT
MMP2	GATACCCCTTTGACGGTAAGGA	CCTTCTCCCAAGGTCCATAGC
Zeb1	GATGATGAATGCGAGTCAGATGC	TGCATCTGGTGTTCCATTTTCA
Vimentin	AGTCCACTGAGTACCGGAGAC	CATTTCACGCATCTGGCGTTC
ACTA2	CTATGAGGGCTATGCCTTGCC	GCTCAGCAGTAGTAACGAAGGA
FAP	TGAAGATGAAACCTGGGAGAAC	TCAGTGTTGGATTCTGGGTATG
CD206	GGGTTGCTATCACTCTCTATGC	TTTCTTGTCTGTTGCCGTAGTT
CD163	TTTGTCAACTTGAGTCCCTTCAC	TCCCGCTACACTTGTTTTCAC
IL10	GACTTTAAGGGTTACCTGGGTTG	TCACATGCGCCTTGATGTCTG
Arg1	GTGGAAACTTGCATGGACAAC	AATCCTGGCACATCGGGAATC
CD200R	CACGTGATGGTACAGAGGATG	CTGGCTTCCCTGCAACTG
VEGF	AGGGCAGAATCATCACGAAGT	AGGGTCTCGATTGGATGGCA
IL4	CCAACTGCTTCCCCCTCTG	TCTGTTACGGTCAACTCGGTG
IL-1β	ATGATGGCTTATTACAGTGGCAA	GTCGGAGATTCGTAGCTGGA
CD86	CTGATCATTTGTATGTCACGGTT	TGGCTTTCCTTCTTCTTCTGGT
IL6	ACTCACCTCTTCAGAACGAATTG	CCATCTTTGGAAGGTTCAGGTTG
IFNγ	TCGGTAACTGACTTGAATGTCCA	TCGCTTCCCTGTTTTAGCTGC
TNFα	CCTCTCTCTAATCAGCCCTCTG	GAGGACCTGGGAGTAGATGAG
	siRNA sequence
	sense	antisense
siCALB2-1	GGAACAAGACCUUCGACAATT	UUGUCGAAGGUCUUGUUCCTT
siCALB2-2	CCAGCAACAUCAAGACCUUTT	AAGGUCUUGAUGUUGCUGGTT
